# Supplementary material for: Identification of Potential Candidate Dwarf Genes in Maize by BSA-Seq and Transcriptomic Analyses
Source: Plants (Basel). 2026 Jun 1;15(11):1715. doi: 10.3390/plants15111715 (PMC13259047; doi:10.3390/plants15111715)
Supplement: Supplementary file 1 [file plants-15-01715-s001.zip]

Archive with 1 entries (1 files):
- plants-4214068-supplementary.xlsx
