# Supplementary material for: Identification of Potential Candidate Dwarf Genes in Maize by BSA-Seq and Transcriptomic Analyses
Source: Plants (Basel). 2026 Jun 1;15(11):1715. doi: 10.3390/plants15111715 (PMC13259047; doi:10.3390/plants15111715)
Supplement: Supplementary file 1 [file plants-15-01715-s001.zip › plants-4214068-supplementary.xlsx]

## Sheet: S1
Supplementary Table S1. Screening and annotation of candidate genes
Gene	Gene annotation
Zm00001eb193960	polyadenylate-binding protein 2
Zm00001eb193970	ubiquitin-protein ligase
Zm00001eb193980	Putative choline/ethanolamine kinase
Zm00001eb194000	Oxysterol-binding protein-related protein 3B
Zm00001eb194020	protein EXORDIUM
Zm00001eb194040	EPIDERMAL PATTERNING FACTOR-like protein 1
Zm00001eb194060	Cytokinin-O-glucosyltransferase 2
Zm00001eb194070	7-deoxyloganetin glucosyltransferase
Zm00001eb194080	7-deoxyloganetin glucosyltransferase
Zm00001eb194110	probable pectin methyltransferase QUA2
Zm00001eb194120	adenosine 5'-phosphosulfate reductase-like 3 precursor
Zm00001eb194130	50S ribosomal protein L29, chloroplastic
Zm00001eb194140	DIS3-like exonuclease 2
Zm00001eb194150	ACN27488.1 unknown
Zm00001eb194170	TPR repeat-containing thioredoxin TTL4
Zm00001eb194190	Wound/stress protein, partial
Zm00001eb194220	putative AP2/EREBP transcription factor superfamily protein
Zm00001eb194250	type I inositol polyphosphate 5-phosphatase 5
Zm00001eb194280	hypothetical protein BAE44_0011728
Zm00001eb194320	hypothetical protein ZEAMMB73_Zm00001d052238
Zm00001eb194330	NTGP5 isoform X1
Zm00001eb194340	pentatricopeptide repeat-containing protein PPR5, chloroplastic
Zm00001eb194370	putative laccase precursor
Zm00001eb194380	Exocyst complex component SEC6
Zm00001eb194400	hypothetical protein E2562_002096
Zm00001eb194410	shikimate kinase
Zm00001eb194430	hypothetical protein BRADI_3g00950v3
Zm00001eb194470	hypothetical protein ZEAMMB73_Zm00001d052255
Zm00001eb194520	probable galacturonosyltransferase 9
Zm00001eb194550	starch synthase homolog 1
Zm00001eb194560	Os02g0744800, partial
Zm00001eb194570	hypothetical protein ZEAMMB73_Zm00001d052264, partial
Zm00001eb194600	oral cancer-overexpressed protein 1 homolog
Zm00001eb194610	oral cancer-overexpressed protein 1 homolog
Zm00001eb194620	NEP1-interacting protein-like 2
Zm00001eb194640	auxin efflux carrier component 1a
Zm00001eb194670	1 protease Do-like 9 isoform X1
Zm00001eb194680	GTPase protein
Zm00001eb194710	Xylose isomerase
Zm00001eb194730	nuclear-pore anchor isoform X2
Zm00001eb194750	1 Os06g0695451, partial
Zm00001eb194780	pyruvate dehydrogenase 1
Zm00001eb194790	E3 ubiquitin-protein ligase ATL4
Zm00001eb194820	Protein ESKIMO 1
Zm00001eb194830	inactive poly [ADP-ribose] polymerase RCD1 isoform X1
Zm00001eb194840	putative protein kinase superfamily protein
Zm00001eb194870	putative RING zinc finger domain superfamily protein
Zm00001eb194880	hypothetical protein GOBAR_DD26023
Zm00001eb194900	putative xyloglucan galactosyltransferase GT19
Zm00001eb194910	hypothetical protein C2845_PM05G32050
Zm00001eb194930	probable LRR receptor-like serine/threonine-protein kinase At1g67720
Zm00001eb194950	clathrin heavy chain 1
Zm00001eb195010	ferritin-1, chloroplastic
Zm00001eb195030	protein trichome birefringence-like 34
Zm00001eb195040	hypothetical protein Zm00014a_011037
Zm00001eb195060	macrophage migration inhibitory factor
Zm00001eb195070	prenylated Rab receptor 2
Zm00001eb195080	brassinosteroid LRR receptor kinase precursor
Zm00001eb195090	Os12g0107733, partial
Zm00001eb195100	laccase-23 isoform X1
Zm00001eb195130	Double-stranded RNA-binding protein 1
Zm00001eb195170	BTB/POZ domain-containing protein
Zm00001eb195190	predicted GPI-anchored protein 58
Zm00001eb195210	Peroxidase 67
Zm00001eb195230	CBL-interacting protein kinase
Zm00001eb195250	finger protein ATL3F
Zm00001eb195260	probable E3 ubiquitin-protein ligase ATL44
Zm00001eb195270	probable serine/threonine-protein kinase WNK8 isoform X1
Zm00001eb195370	Coatomer subunit beta'-2
Zm00001eb195400	probable WRKY transcription factor 23
Zm00001eb195440	WRKY transcription factor, partial
Zm00001eb195450	protein ENHANCED DISEASE RESISTANCE 4
Zm00001eb195470	Mannan endo-1,4-beta-mannosidase 8
Zm00001eb195490	AP2-EREBP transcription factor, partial
Zm00001eb195520	cytochrome P450 714C3
Zm00001eb195540	Kinesin-like protein KIN-7N
Zm00001eb195560	protein LURP-one-related 8
Zm00001eb195570	Protein LURP-one-related 2
Zm00001eb195580	hypothetical protein ZEAMMB73_Zm00001d052374
Zm00001eb195600	serine/threonine-protein kinase NAK isoform X1
Zm00001eb195620	pentatricopeptide repeat-containing protein At1g28690, mitochondrial
Zm00001eb195630	ethanolamine-phosphate cytidylyltransferase
Zm00001eb195650	protein SCARECROW
Zm00001eb195660	putative GTP diphosphokinase RSH1, chloroplastic
Zm00001eb195680	Coatomer subunit beta'-3
Zm00001eb195700	zinc finger CCCH domain-containing protein 53 isoform X1
Zm00001eb195710	probable apyrase 3 isoform X1
Zm00001eb195760	putative disease resistance protein At1g50180
Zm00001eb195770	NAC family member
Zm00001eb195790	TRAF-like superfamily protein
Zm00001eb195800	Os01g0536600-like protein
Zm00001eb195830	Mini zinc finger protein 3
Zm00001eb195840	pentatricopeptide repeat-containing protein At4g14820
Zm00001eb195850	transcription factor MYB30
Zm00001eb195870	translation initiation factor 3 (IF-3) family protein
Zm00001eb195880	type I inositol polyphosphate 5-phosphatase 10
Zm00001eb195930	hypothetical protein Zm00014a_039159
Zm00001eb195970	Peroxisomal membrane 22 kDa (Mpv17/PMP22) family protein precursor
Zm00001eb195980	nucleotide sugar transporter-KT 1
Zm00001eb196000	rho GTPase-activating protein 17
Zm00001eb196010	GATA transcription factor 12-like
Zm00001eb196020	calmodulin-related protein
Zm00001eb196040	rhamnogalacturonate lyase B
Zm00001eb196080	IMP dehydrogenase/GMP reductase
Zm00001eb196090	PME/invertase inhibitor-like protein precursor
Zm00001eb196100	Putative alpha-L-arabinofuranosidase family protein
Zm00001eb196110	GATA transcription factor 12
Zm00001eb196120	rho GTPase-activating protein 17
Zm00001eb196170	transporter of mugineic acid2
Zm00001eb196180	carbohydrate transporter/ sugar porter/ transporter
Zm00001eb196200	L-aminoadipate-semialdehyde dehydrogenase-phosphopantetheinyl transferase
Zm00001eb196260	ADP-ribosylation factor
Zm00001eb196280	proteasome-associated protein ECM29 homolog isoform X1

## Sheet: S2
Supplementary Table S2. Quality control of total RNA for RNA-Seq
Sample name	OD	OD	Conc. (ng/µL)	RIN value
	260/280	260/230
B731	2.06	1.58	106.1	9.7
B732	2.03	0.77	132.7	9.7
B733	2.06	1.89	156.2	9.7
B73 GA1	2.08	2.03	253.4	9.5
B73 GA2	1.98	1.31	130.6	9.8
B73 GA3	2.01	1.74	174.1	9.7
CM17-21	2.03	1.75	179.1	9.8
CM17-22	2.09	2.27	357.3	10
CM17-23	2.08	2.07	212.9	9.7
CM17-2 GA1	2.08	2.07	256.9	10
CM17-2 GA2	2.08	2.13	275.6	9.9
CM17-2 GA3	2.09	1.23	170.4	9.6

## Sheet: S3
Supplementary Table S3. Statistical results of sequencing data
Samples	Clean reads	Clean bases	GC Content	%≥Q30
B731	22209443	6652269130	0.5515	0.932
B73 GA1	21484454	6434887678	0.5533	0.9316
B732	20223145	6056335062	0.5556	0.9324
B73 GA2	19581770	5863807478	0.5515	0.9351
B733	20586070	6165276724	0.5551	0.9345
B73 GA3	23632362	7075244318	0.5493	0.9328
CM17-21	22608003	6769972008	0.5535	0.9336
CM17-22	22849092	6843220516	0.5524	0.9339
CM17-23	20362368	6098866526	0.5501	0.9378
CM17-2 GA1	20900890	6260379694	0.557	0.9283
CM17-2 GA2	21931529	6568112092	0.5577	0.9362
CM17-2 GA3	21091126	6316464456	0.5585	0.9334

## Sheet: S4
Supplementary Table S4. Comparative statistics.
Sample	Total Reads	Mapped Reads	Uniq Mapped Reads	Multiple Map Reads
B73 GA1	42968908	41,104,991 (95.66%)	39,830,664 (92.70%)	1,274,327 (2.97%)
B731	44418886	42,715,755 (96.17%)	41,350,953 (93.09%)	1,364,802 (3.07%)
B73 GA2	39163540	37,581,307 (95.96%)	36,425,709 (93.01%)	1,155,598 (2.95%)
B732	40446290	38,574,202 (95.37%)	37,335,954 (92.31%)	1,238,248 (3.06%)
B73 GA3	47264724	45,544,726 (96.36%)	44,180,309 (93.47%)	1,364,417 (2.89%)
B733	41172140	39,393,452 (95.68%)	38,115,008 (92.57%)	1,278,444 (3.11%)
CM17-21	45216006	43,402,664 (95.99%)	42,129,129 (93.17%)	1,273,535 (2.82%)
CM17-22	45698184	43,891,721 (96.05%)	42,613,688 (93.25%)	1,278,033 (2.80%)
CM17-23	40724736	38,371,929 (94.22%)	37,215,686 (91.38%)	1,156,243 (2.84%)
CM17-2 GA1	41801780	40,089,429 (95.90%)	39,022,013 (93.35%)	1,067,416 (2.55%)
CM17-2 GA2	43863058	41,977,800 (95.70%)	40,803,650 (93.03%)	1,174,150 (2.68%)
CM17-2 GA3	42182252	40,628,214 (96.32%)	39,544,975 (93.75%)	1,083,239 (2.57%)

## Sheet: S5
Supplementary Table S5. Functional analysis of differential genes between wild-type B73 and mutants
Gene	GO	KEGG
Zm00001d052206	NA	3-hydroxyisobutyrate dehydrogenase
Zm00001d052209	UDP-glycosyltransferase activity; intracellular membrane-bounded organelle ; quercetin 3-O-glucosyltransferase activity; quercetin 7-O-glucosyltransferase activity	K22706 (R)-mandelonitrile beta-glucosyltransferase ; (RefSeq) 7-deoxyloganetin glucosyltransferase-like
Zm00001d052211	UDP-glycosyltransferase activity; integral component of membrane; intracellular membrane-bounded organelle; quercetin 3-O-glucosyltransferase activity; quercetin 7-O-glucosyltransferase activity	K23452 UDP-glucosyltransferase 85A ; (RefSeq) UDP-glycosyltransferase 85A2 isoform X2
Zm00001d052213	cytoplasm; endosome; Golgi apparatus; trans-Golgi network; methyltransferase activity ; integral component of membrane; methylation	K23870 putative pectin methyltransferase ; (RefSeq) probable pectin methyltransferase QUA2
Zm00001d052221	Regionalization ; response to stress; response to osmotic stress	K09527 DnaJ homolog subfamily C member 7 ; (RefSeq) TPR repeat-containing thioredoxin TTL1
Zm00001d052247	magnesium ion binding; shikimate kinase activity; aromatic amino acid family biosynthetic process; chloroplast; shikimate metabolic process	K00891 shikimate kinase ; (RefSeq) shikimate kinase
Zm00001d052264	extracellular region; cell wall; plant-type cell wall organization; membrane	(RefSeq) expansin-A1-like
Zm00001d052308	structural molecule activity; clathrin light chain binding	K04646 clathrin heavy chain;(RefSeq) clathrin heavy chain 1
Zm00001d052318	O-acetyltransferase activity (GO:0016413)	K23877 xyloglucan O-acetyltransferase;(RefSeq) hypothetical protein
Zm00001d052322	vesicle-mediated transport; integral component of membrane; endoplasmic reticulum	K20359 PRA1 family protein 1;(RefSeq) prenylated Rab receptor 2
Zm00001d052323	protein kinase activity (GO:0004672); ATP binding (GO:0005524); integral component of membrane	K20359 PRA1 family protein 1;(RefSeq) hypothetical protein
Zm00001d052324	ferroxidase activity; copper ion binding (GO:0005507); plasma membrane	K05909 laccase ; (RefSeq) laccase-23 isoform X2
Zm00001d052362	NA	NA
Zm00001d052363	jasmonic acid metabolic process; salicylic acid metabolic process; hydrolase activity; methyl indole-3-acetate esterase activity; methyl salicylate esterase activity; methyl jasmonate esterase activity	K13544 pheophorbidase ; (RefSeq) pheophorbidase isoform X1
Zm00001d052389	defense response; ADP binding	K15559 regulator of Ty1 transposition protein 103 ; (RefSeq) disease resistance protein RPP13-like
Zm00001d052401	phosphatidylinositol-4,5-bisphosphate 5-phosphatase activity; phosphatidylinositol-3,4,5-trisphosphate 5-phosphatase activity; phosphatidylinositol dephosphorylation	K24221 type I inositol polyphosphate 5-phosphatase IP5P1/2
Zm00001d052434	integral component of membrane ; transmembrane transporter activity	K12818 ATP-dependent RNA helicase DHX8/PRP22 ; (RefSeq) hypothetical protein
Zm00001d052437	magnesium ion binding; holo-[acyl-carrier-protein] synthase activity; lysine biosynthetic process via aminoadipic acid	K06133 4'-phosphopantetheinyl transferase ; (RefSeq) L-aminoadipate-semialdehyde dehydrogenase-phosphopantetheinyl transferase

## Sheet: S6
Supplementary Table S6. Primer sequences for real-time quantitative PCR (RT-qPCR).
Gene	Forward primer	Reverse primer
Zm00001d052209	TCGCTCCGCTCAAAAGTGT	GAAGTCCCGGAACCTCATGT
Zm00001d052363	CGGAGCAAGATATCAAAGATGGAG	GTCGCCGAACTCGGATAGAT
Zm00001d052211	TGGCTGAGCTGACTGATAGC	TGTTTGTTGCTGAAACCGCT
Zm00001d052318	AAACTGTCAGTCAGTGCAGAG	ACAGACCCTTGCTTTTCTCCT
Zm00001d052324	CGGCGATCTCTACAAGTGCT	GAGAACGTCGTGGTGCTTTT
Zm00001d052389	AGTTCTTCCGCAAGGTTGACA	TGATCCAGCGTTGGTAACCC

## Sheet: S7
Supplementary Table S7. Gene annotation of candidate genes
Gene	Gene annotation
Zm00001d052206	protein EXORDIUM
Zm00001d052209	cytokinin-O-glucosyltransferase 2
Zm00001d052211	7-deoxyloganetin glucosyltransferase
Zm00001d052213	pectin methyltransferase QUA2
Zm00001d052221	TPR repeat-containing thioredoxin TTL4
Zm00001d052247	shikimate kinase2
Zm00001d052264	NA
Zm00001d052308	clathrin heavy chain 1，clathrin heavy chain 2,
Zm00001d052318	NA
Zm00001d052322	NA
Zm00001d052323	brassinosteroid LRR receptor kinase
Zm00001d052324	laccase-23
Zm00001d052362	NA
Zm00001d052363	NA
Zm00001d052389	nucleotide-binding site19
Zm00001d052401	type I inositol polyphosphate 5-phosphatase 10
Zm00001d052434	transporter of mugineic acid
Zm00001d052437	L-aminoadipate-semialdehyde dehydrogenase-phosphopantetheinyl transferase

## Sheet: S8
Supplementary Table S8. Expression profiles of 18 candidate genes
Gene	Group
Zm00001d052206	B_vs_B-GA	B3_FPKM	B2_FPKM	B1_FPKM	B3-GA_FPKM	B2-GA_FPKM	B1-GA_FPKM							FDR	log2FC	regulated
		6.00369	4.48206	10.1048	0.78795	0.725096	0.625626							4.06907e-17	-3.26154	down
	B-GA_vs_Z17-2-GA	B3-GA_FPKM	B2-GA_FPKM	B1-GA_FPKM	Z1723GA_FPKM	Z1722GA_FPKM	Z1721GA_FPKM							FDR	log2FC	regulated
		0.78795	0.725096	0.625626	2.13522	1.92541	1.99994							3.70948e-06	1.6142	up
Zm00001d052209	B_vs_Z17-2	B3_FPKM	B2_FPKM	B1_FPKM	Z17-2-3_FPKM	Z17-2-2_FPKM	Z17-2-1_FPKM							FDR	log2FC	regulated
		5.87146	2.10722	2.39428	1.49648	0.724697	1.18512							0.00296923	-1.58233	down
	B-B-GA_vs_Z172-GA	B3-GA_FPKM	B2-GA_FPKM	B1-GA_FPKM	B3_FPKM	B2_FPKM	B1_FPKM	Z1723GA_FPKM	Z1722GA_FPKM	Z1721GA_FPKM	Z17-2-3_FPKM	Z17-2-2_FPKM	Z17-2-1_FPKM	FDR	log2FC	regulated
		5.25801	3.98571	2.52776	5.87146	2.10722	2.39428	1.98103	1.45044	1.47879	1.49648	0.724697	1.18512	0.000105252	-1.31837	down
	B-GA_vs_Z17-2-GA	B3-GA_FPKM	B2-GA_FPKM	B1-GA_FPKM	Z1723GA_FPKM	Z1722GA_FPKM	Z1721GA_FPKM							FDR	log2FC	regulated
		5.25801	3.98571	2.52776	1.98103	1.45044	1.47879							0.000794935	-1.11435	down
Zm00001d052211	B_vs_Z17-2	B3_FPKM	B2_FPKM	B1_FPKM	Z17-2-3_FPKM	Z17-2-2_FPKM	Z17-2-1_FPKM							FDR	log2FC	regulated
		0.577435	0.641118	0.707318	0.220592	0.119314	0.26591							0.0041269	-1.64767	down
	B-B-GA_vs_Z172-GA	B3-GA_FPKM	B2-GA_FPKM	B1-GA_FPKM	B3_FPKM	B2_FPKM	B1_FPKM	Z1723GA_FPKM	Z1722GA_FPKM	Z1721GA_FPKM	Z17-2-3_FPKM	Z17-2-2_FPKM	Z17-2-1_FPKM	FDR	log2FC	regulated
		0.705128	1.19285	0.816704	0.577435	0.641118	0.707318	0.267822	0.178761	0.205904	0.220592	0.119314	0.26591	8.44646e-09	-1.78786	down
	B-GA_vs_Z17-2-GA	B3-GA_FPKM	B2-GA_FPKM	B1-GA_FPKM	Z1723GA_FPKM	Z1722GA_FPKM	Z1721GA_FPKM							FDR	log2FC	regulated
		0.705128	1.19285	0.816704	0.267822	0.178761	0.205904							5.69672e-05	-1.88949	down
Zm00001d052213	B_vs_Z17-2	B3_FPKM	B2_FPKM	B1_FPKM	Z17-2-3_FPKM	Z17-2-2_FPKM	Z17-2-1_FPKM							FDR	log2FC	regulated
		5.26218	9.99985	10.4171	29.39	27.0227	16.3649							4.2335e-06	1.51951	up
	B-B-GA_vs_Z172-GA	B3-GA_FPKM	B2-GA_FPKM	B1-GA_FPKM	B3_FPKM	B2_FPKM	B1_FPKM	Z1723GA_FPKM	Z1722GA_FPKM	Z1721GA_FPKM	Z17-2-3_FPKM	Z17-2-2_FPKM	Z17-2-1_FPKM	FDR	log2FC	regulated
		8.78984	9.0908	10.149	5.26218	9.99985	10.4171	16.8338	12.128	18.5392	29.39	27.0227	16.3649	1.94886e-07	1.22627	up
Zm00001d052221	B_vs_Z17-2	B3_FPKM	B2_FPKM	B1_FPKM	Z17-2-3_FPKM	Z17-2-2_FPKM	Z17-2-1_FPKM							FDR	log2FC	regulated
		1.46628	1.29537	1.91151	0.760411	0.39977	1.02852							0.0278585	-1.02194	down
Zm00001d052247	B-GA_vs_Z17-2-GA	B3-GA_FPKM	B2-GA_FPKM	B1-GA_FPKM	Z1723GA_FPKM	Z1722GA_FPKM	Z1721GA_FPKM							FDR	log2FC	regulated
		19.0687	19.6882	25.939	46.4555	37.1985	48.208							6.81469e-10	1.15754	up
Zm00001d052264	B_vs_Z17-2	B3_FPKM	B2_FPKM	B1_FPKM	Z17-2-3_FPKM	Z17-2-2_FPKM	Z17-2-1_FPKM							FDR	log2FC	regulated
		5.59642	9.05687	8.99067	19.2434	19.7123	11.4958							0.000374699	1.1005	up
Zm00001d052308	B_vs_Z17-2	B3_FPKM	B2_FPKM	B1_FPKM	Z17-2-3_FPKM	Z17-2-2_FPKM	Z17-2-1_FPKM							FDR	log2FC	regulated
		15.4125	17.8651	17.4383	39.9909	36.1827	29.5805							2.18493e-14	1.17924	up
	B-B-GA_vs_Z172-GA	B3-GA_FPKM	B2-GA_FPKM	B1-GA_FPKM	B3_FPKM	B2_FPKM	B1_FPKM	Z1723GA_FPKM	Z1722GA_FPKM	Z1721GA_FPKM	Z17-2-3_FPKM	Z17-2-2_FPKM	Z17-2-1_FPKM	FDR	log2FC	regulated
		19.0914	17.7703	17.3436	15.4125	17.8651	17.4383	30.8962	28.1288	38.0127	39.9909	36.1827	29.5805	4.74552e-24	1.10707	up
	B-GA_vs_Z17-2-GA	B3-GA_FPKM	B2-GA_FPKM	B1-GA_FPKM	Z1723GA_FPKM	Z1722GA_FPKM	Z1721GA_FPKM
		19.0914	17.7703	17.3436	30.8962	28.1288	38.0127							9.74897e-12	1.03368	up
Zm00001d052318	B_vs_Z17-2	B3_FPKM	B2_FPKM	B1_FPKM	Z17-2-3_FPKM	Z17-2-2_FPKM	Z17-2-1_FPKM							FDR	log2FC	regulated
		8.38359	12.1042	11.5048	36.8158	30.0371	24.3292							1.7153e-11	1.52196	up
	B-B-GA_vs_Z172-GA	B3-GA_FPKM	B2-GA_FPKM	B1-GA_FPKM	B3_FPKM	B2_FPKM	B1_FPKM	Z1723GA_FPKM	Z1722GA_FPKM	Z1721GA_FPKM	Z17-2-3_FPKM	Z17-2-2_FPKM	Z17-2-1_FPKM	FDR	log2FC	regulated
		12.2383	12.5333	16.1465	8.38359	12.1042	11.5048	41.4131	36.2267	35.4888	36.8158	30.0371	24.3292	1.56516e-17	1.56384	up
	B-GA_vs_Z17-2-GA	B3-GA_FPKM	B2-GA_FPKM	B1-GA_FPKM	Z1723GA_FPKM	Z1722GA_FPKM	Z1721GA_FPKM							FDR	log2FC	regulated
		12.2383	12.5333	16.1465	41.4131	36.2267	35.4888							2.54015e-23	1.59739	up
Zm00001d052322	B-B-GA_vs_Z172-GA	B3-GA_FPKM	B2-GA_FPKM	B1-GA_FPKM	B3_FPKM	B2_FPKM	B1_FPKM	Z1723GA_FPKM	Z1722GA_FPKM	Z1721GA_FPKM	Z17-2-3_FPKM	Z17-2-2_FPKM	Z17-2-1_FPKM	FDR	log2FC	regulated
		23.0403	22.91	35.6658	14.4112	20.4245	22.2824	70.9757	72.4269	60.2249	39.631	32.1522	34.7872	1.85405e-05	1.24754	up
	B-GA_vs_Z17-2-GA	B3-GA_FPKM	B2-GA_FPKM	B1-GA_FPKM	Z1723GA_FPKM	Z1722GA_FPKM	Z1721GA_FPKM							FDR	log2FC	regulated
		23.0403	22.91	35.6658	70.9757	72.4269	60.2249							2.19603e-11	1.44577	up
	Z17-2_vs_Z17-2-GA	Z17-2-3_FPKM	Z17-2-2_FPKM	Z17-2-1_FPKM	Z1723GA_FPKM	Z1722GA_FPKM	Z1721GA_FPKM							FDR	log2FC	regulated
		39.631	32.1522	34.7872	70.9757	72.4269	60.2249							1.61389e-10	1.02435	up
Zm00001d052323	B_vs_Z17-2	B3_FPKM	B2_FPKM	B1_FPKM	Z17-2-3_FPKM	Z17-2-2_FPKM	Z17-2-1_FPKM							FDR	log2FC	regulated
		0.097862	0.307719	0.302808	0.946985	1.48411	0.493246							0.00178521	2.03229	up
	B-B-GA_vs_Z172-GA	B3-GA_FPKM	B2-GA_FPKM	B1-GA_FPKM	B3_FPKM	B2_FPKM	B1_FPKM	Z1723GA_FPKM	Z1722GA_FPKM	Z1721GA_FPKM	Z17-2-3_FPKM	Z17-2-2_FPKM	Z17-2-1_FPKM	FDR	log2FC	regulated
		0.337673	0.221155	0.379103	0.097862	0.307719	0.302808	0.27663	0.152624	0.41901	0.946985	1.48411	0.493246	0.0290919	1.22907	up
	Z17-2_vs_Z17-2-GA	Z17-2-3_FPKM	Z17-2-2_FPKM	Z17-2-1_FPKM	Z1723GA_FPKM	Z1722GA_FPKM	Z1721GA_FPKM							FDR	log2FC	regulated
		0.946985	1.48411	0.493246	0.27663	0.152624	0.41901							0.0100826	-1.68046	down
Zm00001d052324	B_vs_Z17-2	B3_FPKM	B2_FPKM	B1_FPKM	Z17-2-3_FPKM	Z17-2-2_FPKM	Z17-2-1_FPKM							FDR	log2FC	regulated
		0.7534	2.13314	3.51315	13.756	10.1422	6.77801							6.59349e-06	2.27469	up
	B-B-GA_vs_Z172-GA	B3-GA_FPKM	B2-GA_FPKM	B1-GA_FPKM	B3_FPKM	B2_FPKM	B1_FPKM	Z1723GA_FPKM	Z1722GA_FPKM	Z1721GA_FPKM	Z17-2-3_FPKM	Z17-2-2_FPKM	Z17-2-1_FPKM	FDR	log2FC	regulated
		2.63845	1.81993	3.76155	0.7534	2.13314	3.51315	6.85139	4.52801	11.3266	13.756	10.1422	6.77801	1.59868e-07	1.93253	up
	B-GA_vs_Z17-2-GA	B3-GA_FPKM	B2-GA_FPKM	B1-GA_FPKM	Z1723GA_FPKM	Z1722GA_FPKM	Z1721GA_FPKM							FDR	log2FC	regulated
		2.63845	1.81993	3.76155	6.85139	4.52801	11.3266							2.883e-05	1.59152	up
Zm00001d052362	Z17-2_vs_Z17-2-GA	Z17-2-3_FPKM	Z17-2-2_FPKM	Z17-2-1_FPKM	Z1723GA_FPKM	Z1722GA_FPKM	Z1721GA_FPKM							FDR	log2FC	regulated
		3.14805	1.54535	3.50754	0.95437	1.56194	1.24831							0.0133228	-1.04646	down
Zm00001d052363	B_vs_Z17-2	B3_FPKM	B2_FPKM	B1_FPKM	Z17-2-3_FPKM	Z17-2-2_FPKM	Z17-2-1_FPKM							FDR	log2FC	regulated
		0.68152	0.971134	1.00981	4.76359	4.92558	3.37133							7.12966e-10	2.27638	up
	B-B-GA_vs_Z172-GA	B3-GA_FPKM	B2-GA_FPKM	B1-GA_FPKM	B3_FPKM	B2_FPKM	B1_FPKM	Z1723GA_FPKM	Z1722GA_FPKM	Z1721GA_FPKM	Z17-2-3_FPKM	Z17-2-2_FPKM	Z17-2-1_FPKM	FDR	log2FC	regulated
		0.646898	0.544666	1.3628	0.68152	0.971134	1.00981	3.56655	1.88189	2.53111	4.76359	4.92558	3.37133	1.4092e-10	2.05461	up
	B-GA_vs_Z17-2-GA	B3-GA_FPKM	B2-GA_FPKM	B1-GA_FPKM	Z1723GA_FPKM	Z1722GA_FPKM	Z1721GA_FPKM							FDR	log2FC	regulated
		0.646898	0.544666	1.3628	3.56655	1.88189	2.53111							0.000653078	1.76598	up
Zm00001d052389	B_vs_Z17-2	B3_FPKM	B2_FPKM	B1_FPKM	Z17-2-3_FPKM	Z17-2-2_FPKM	Z17-2-1_FPKM							FDR	log2FC	regulated
		1.00204	2.13696	1.57692	11.5403	13.5792	5.12809							4.0211e-11	2.6898	up
	B-B-GA_vs_Z172-GA	B3-GA_FPKM	B2-GA_FPKM	B1-GA_FPKM	B3_FPKM	B2_FPKM	B1_FPKM	Z1723GA_FPKM	Z1722GA_FPKM	Z1721GA_FPKM	Z17-2-3_FPKM	Z17-2-2_FPKM	Z17-2-1_FPKM	FDR	log2FC	regulated
		1.28178	1.53857	2.48174	1.00204	2.13696	1.57692	2.41352	2.60345	4.56427	11.5403	13.5792	5.12809	2.16751e-06	2.03318	up
	Z17-2_vs_Z17-2-GA	Z17-2-3_FPKM	Z17-2-2_FPKM	Z17-2-1_FPKM	Z1723GA_FPKM	Z1722GA_FPKM	Z1721GA_FPKM							FDR	log2FC	regulated
		11.5403	13.5792	5.12809	2.41352	2.60345	4.56427							0.000235455	-1.56629	down
Zm00001d052401	B_vs_Z17-2	B3_FPKM	B2_FPKM	B1_FPKM	Z17-2-3_FPKM	Z17-2-2_FPKM	Z17-2-1_FPKM							FDR	log2FC	regulated
		4.62878	3.73937	5.01017	1.06703	1.0659	1.49157							1.27325e-10	-1.86295	down
	B-B-GA_vs_Z172-GA	B3-GA_FPKM	B2-GA_FPKM	B1-GA_FPKM	B3_FPKM	B2_FPKM	B1_FPKM	Z1723GA_FPKM	Z1722GA_FPKM	Z1721GA_FPKM	Z17-2-3_FPKM	Z17-2-2_FPKM	Z17-2-1_FPKM	FDR	log2FC	regulated
		6.44731	6.70156	5.50474	4.62878	3.73937	5.01017	1.89191	3.17665	1.67306	1.06703	1.0659	1.49157	2.03852e-07	-1.53613	down
	B-GA_vs_Z17-2-GA	B3-GA_FPKM	B2-GA_FPKM	B1-GA_FPKM	Z1723GA_FPKM	Z1722GA_FPKM	Z1721GA_FPKM							FDR	log2FC	regulated
		6.44731	6.70156	5.50474	1.89191	3.17665	1.67306							1.9291e-06	-1.33021	down
Zm00001d052434	B_vs_Z17-2	B3_FPKM	B2_FPKM	B1_FPKM	Z17-2-3_FPKM	Z17-2-2_FPKM	Z17-2-1_FPKM							FDR	log2FC	regulated
		5.85299	3.35791	4.59073	1.37708	0.847025	2.30821							0.000453191	-1.56197	down
	B-B-GA_vs_Z172-GA	B3-GA_FPKM	B2-GA_FPKM	B1-GA_FPKM	B3_FPKM	B2_FPKM	B1_FPKM	Z1723GA_FPKM	Z1722GA_FPKM	Z1721GA_FPKM	Z17-2-3_FPKM	Z17-2-2_FPKM	Z17-2-1_FPKM	FDR	log2FC	regulated
		4.22017	4.10722	2.60986	5.85299	3.35791	4.59073	0.769207	1.19348	0.849788	1.37708	0.847025	2.30821	4.7626e-08	-1.63038	down
	B-GA_vs_Z17-2-GA	B3-GA_FPKM	B2-GA_FPKM	B1-GA_FPKM	Z1723GA_FPKM	Z1722GA_FPKM	Z1721GA_FPKM							FDR	log2FC	regulated
		4.22017	4.10722	2.60986	0.769207	1.19348	0.849788							1.64129e-08	-1.72482	down
Zm00001d052437	B_vs_Z17-2	B3_FPKM	B2_FPKM	B1_FPKM	Z17-2-3_FPKM	Z17-2-2_FPKM	Z17-2-1_FPKM							FDR	log2FC	regulated
		3.39768	3.642	3.22331	0.8056	1.0674	1.61284							1.98911e-05	-1.53489	down
	B-B-GA_vs_Z172-GA	B3-GA_FPKM	B2-GA_FPKM	B1-GA_FPKM	B3_FPKM	B2_FPKM	B1_FPKM	Z1723GA_FPKM	Z1722GA_FPKM	Z1721GA_FPKM	Z17-2-3_FPKM	Z17-2-2_FPKM	Z17-2-1_FPKM	FDR	log2FC	regulated
		4.41563	3.32349	3.25982	3.39768	3.642	3.22331	1.92582	2.29685	1.78427	0.8056	1.0674	1.61284	4.52092e-05	-1.07919	down

## Sheet: S9
Supplementary Table S9. DGEs involved in plant hormone signal transduction
Group	Gene	FDR	log2FC	regulated	Description
B73_VS_B73GA	Zm00001d002410	0.003736	-1.42922	down	xyloglucan endotransglucosylase/hydrolase protein 15 precursor
	Zm00001d007513	0.034567	1.10329	up	hypothetical protein ZEAMMB73_Zm00001d007513
	Zm00001d045203	0.018187	-1.54786	down	uncharacterized protein LOC107522023
B73_VS_CM17-2	Zm00001d030021	2.71e-11	1.75135	up	BR-signaling kinase 2
	Zm00001d012108	0.000205	1.41571	up	Nucleotide-diphospho-sugar transferase superfamily protein
	Zm00001d051343	1.17e-06	1.6217	up	protein Kinase-like protein TMKL1
	Zm00001d005813	2.67e-23	-2.75721	down	Protein TIFY 10B
	Zm00001d021927	2.39e-08	1.01368	up	BES1/BZR1 protein
	Zm00001d050507	3.73e-09	1.39413	up	auxin-responsive protein SAUR36
	Zm00001d009309	0.007311	1.29586	up	Xyloglucan endotransglucosylase/hydrolase protein 14
	Zm00001d002410	7.99e-05	-2.43284	down	xyloglucan endotransglucosylase/hydrolase protein 15 precursor
	Zm00001d011881	0.012821	2.03529	up	scarecrow-like protein 3
	Zm00001d005917	1.29e-08	1.16381	up	Ternary complex factor MIP1-like protein
	Zm00001d029785	4.62e-15	-1.75499	down	putative serine/threonine-protein kinase
	Zm00001d029607	0.024492	1.14711	up	protein SHORT-ROOT 2-like
	Zm00001d001961	9.8e-06	-1.49688	down	SAUR-like auxin-responsive protein family
	Zm00001d014614	3.21e-13	-2.74138	down	xyloglucan endotransglycosylase homolog 1
	Zm00001d004966	0.005792	-1.04688	down	BTB/POZ domain and ankyrin repeat-containing protein NH5.1
	Zm00001d053815	6.01e-05	-2.58273	down	auxin-responsive protein SAUR71
	Zm00001d047053	7.31e-07	1.30056	up	BR-signaling kinase 2
	Zm00001d043505	0.004618	-1.90736	down	Histidine-containing phosphotransfer protein 4
	Zm00001d053133	0.009516	-1.22695	down	Protein kinase superfamily protein
	Zm00001d046178	3.61e-06	1.48504	up	Putative leucine-rich repeat protein kinase family protein
	Zm00001d046725	8.92e-07	-1.84335	down	Putative D-mannose binding lectin family receptor-like protein kinase
	Zm00001d026530	0.00017	1.45287	up	indole-3-acetic acid-induced protein ARG7
	Zm00001d017397	3.15e-11	-1.54025	down	auxin-responsive protein SAUR36
	Zm00001d043071	1.69e-10	1.37961	up	putative inactive receptor kinase
	Zm00001d024532	2.6e-05	1.45852	up	KANADI-like transcription factor FEATHERED
	Zm00001d001964	0.046697	1.00956	up	indole-3-acetic acid-induced protein ARG7
	Zm00001d042362	0.001112	1.38773	up	leucine-rich repeat receptor protein kinase MSP1
	Zm00001d014615	2.33e-05	-1.77358	down	xyloglucan endotransglycosylase homolog 1
	Zm00001d018200	2.01e-12	-1.19195	down	SAUR12 - auxin-responsive SAUR family member
	Zm00001d046981	1.65e-13	-2.07153	down	Putative MYB DNA-binding domain superfamily protein
	Zm00001d007258	4.33e-11	2.55402	up	probable carboxylesterase 18
	Zm00001d050768	0.033328	1.11889	up	response regulator 7
	Zm00001d033267	0.00021	-1.03326	down	PIL5
	Zm00001d045785	6.12e-09	-1.92037	down	putative protein kinase superfamily protein precursor
	Zm00001d013187	0.000176	1.61667	up	probable transcription factor GLK2
	Zm00001d022432	1.4e-07	1.04171	up	putative leucine-rich repeat receptor-like protein kinase family protein precursor
	Zm00001d034463	1.14e-05	1.44621	up	Aux/IAA-transcription factor5
	Zm00001d008957	1.56e-19	-1.4906	down	Indole-3-acetic acid-amido synthetase GH3.6
	Zm00001d018414	0.000238	-1.5635	down	IAA9 - auxin-responsive Aux/IAA family member
	Zm00001d042777	0.015906	1.07735	up	Basic leucine zipper protein
	Zm00001d008201	0.010306	-1.12547	down	Auxin-responsive protein IAA20
	Zm00001d022320	1.62e-12	-2.32605	down	probable carboxylesterase 18
	Zm00001d025947	1.85e-06	-1.60726	down	SAUR11 - auxin-responsive SAUR family member
	Zm00001d039469	0.003657	-1.06769	down	Regulatory protein NPR1
	Zm00001d053819	1.91e-07	1.17621	up	Auxin response factor 6
	Zm00001d012514	2.78e-10	1.69377	up	putative inactive receptor kinase
	Zm00001d012931	7.99e-10	1.60088	up	putative protein kinase superfamily protein
	Zm00001d042801	3.58e-11	-2.80352	down	GABA transporter 1
	Zm00001d036918	1.13e-11	-1.53693	down	IAA23-auxin-responsive Aux/IAA family member
	Zm00001d026594	0.002017	1.54967	up	cytokinin response regulator 2
	Zm00001d038195	7.11e-16	-1.66569	down	putative inactive leucine-rich repeat receptor-like protein kinase
	Zm00001d026308	2.11e-05	-1.05911	down	auxin-responsive protein SAUR71
	Zm00001d046938	2.06e-08	-1.20432	down	putative leucine-rich repeat protein kinase family protein precursor
	Zm00001d034689	2.23e-12	3.49901	up	TPR-containing protein kinase
	Zm00001d035949	2.26e-05	-1.34274	down	receptor-like protein kinase 1
B73_vs_B73GA_VS_CM17-2_vs_CM17-2GA	Zm00001d030021	6.77e-18	1.52811	up	BR-signaling kinase 2
	Zm00001d038178	2.87e-06	1.62436	up	hsr203J
	Zm00001d012108	3.52e-05	1.24408	up	Nucleotide-diphospho-sugar transferase superfamily protein
	Zm00001d051343	1.03e-05	1.23444	up	protein Kinase-like protein TMKL1
	Zm00001d005813	0.003195	-1.49619	down	Protein TIFY 10B
	Zm00001d050507	1.48e-12	1.20772	up	auxin-responsive protein SAUR36
	Zm00001d009309	0.001481	1.15593	up	Xyloglucan endotransglucosylase/hydrolase protein 14
	Zm00001d002410	0.009946	-1.34431	down	xyloglucan endotransglucosylase/hydrolase protein 15 precursor
	Zm00001d029785	9.69e-06	-1.12154	down	putative serine/threonine-protein kinase
	Zm00001d001961	7.99e-05	-1.3972	down	SAUR-like auxin-responsive protein family
	Zm00001d014614	0.020455	-1.56768	down	xyloglucan endotransglycosylase homolog 1
	Zm00001d053815	0.000251	-1.62231	down	auxin-responsive protein SAUR71
	Zm00001d047053	2.47e-18	1.31652	up	BR-signaling kinase 2
	Zm00001d053133	0.001068	-1.02985	down	Protein kinase superfamily protein
	Zm00001d046178	2.67e-09	1.19451	up	Putative leucine-rich repeat protein kinase family protein
	Zm00001d014996	3.77e-07	1.04532	up	phytosulfokine receptor 1
	Zm00001d046725	0.000323	-1.22279	down	Putative D-mannose binding lectin family receptor-like protein kinase
	Zm00001d026530	3.2e-07	1.31971	up	indole-3-acetic acid-induced protein ARG7
	Zm00001d017397	6.4e-06	-1.08238	down	auxin-responsive protein SAUR36
	Zm00001d012294	0.000146	-1.14726	down	liguleless related sequence1
	Zm00001d024532	1.3e-05	1.04527	up	KANADI-like transcription factor FEATHERED
	Zm00001d005087	0.00266	1.11976	up	Homeodomain-like superfamily protein
	Zm00001d040691	1.34e-05	1.00977	up	putative receptor-like protein kinase
	Zm00001d042362	0.016805	1.08354	up	leucine-rich repeat receptor protein kinase MSP1
	Zm00001d014615	0.002018	-1.10209	down	xyloglucan endotransglycosylase homolog 1
	Zm00001d046981	0.003803	-1.12598	down	Putative MYB DNA-binding domain superfamily protein
	Zm00001d037015	3.52e-05	-1.51686	down	Putative MYB DNA-binding domain superfamily protein
	Zm00001d007258	4.53e-09	2.03608	up	probable carboxylesterase 18
	Zm00001d045785	0.001482	-1.10117	down	putative protein kinase superfamily protein precursor
	Zm00001d034463	1.52e-13	1.49455	up	Aux/IAA-transcription factor5
	Zm00001d025947	8.5e-05	-1.16804	down	SAUR11 - auxin-responsive SAUR family member
	Zm00001d031044	3.46e-13	-2.68179	down	Transcription factor PIF4
	Zm00001d012514	7.45e-13	1.36839	up	putative inactive receptor kinase
	Zm00001d012931	2.45e-30	1.69996	up	putative protein kinase superfamily protein
	Zm00001d006285	5.8e-08	1.06761	up	SAUR52 - auxin-responsive SAUR family member
	Zm00001d042801	1.25e-09	-2.09891	down	GABA transporter 1
	Zm00001d036918	4.43e-07	-1.18587	down	IAA23-auxin-responsive Aux/IAA family member
	Zm00001d026594	6.3e-05	1.26516	up	cytokinin response regulator 2
	Zm00001d053884	0.016089	1.25002	up	auxin-responsive protein SAUR50
	Zm00001d046938	5.38e-08	-1.12045	down	putative leucine-rich repeat protein kinase family protein precursor
	Zm00001d034689	2.66e-09	2.57266	up	TPR-containing protein kinase
	Zm00001d013130	2.37e-09	-1.29515	down	Transcription factor PIF4
B73GA_VS_CM17-2GA	Zm00001d030021	1.03e-10	1.30622	up	BR-signaling kinase 2
	Zm00001d038178	6.04e-54	2.27997	up	hsr203J
	Zm00001d033680	4.21e-27	1.05318	up	DELLA protein DWARF8
	Zm00001d053004	1.28e-07	1.44146	up	auxin transporter-like protein 3
	Zm00001d001961	0.000945	-1.33421	down	SAUR-like auxin-responsive protein family
	Zm00001d007513	0.001528	-1.30916	down	hypothetical protein ZEAMMB73_Zm00001d007513
	Zm00001d053815	0.010764	-1.12768	down	auxin-responsive protein SAUR71
	Zm00001d047053	6.88e-12	1.33481	up	BR-signaling kinase 2
	Zm00001d014996	0.001099	1.14569	up	phytosulfokine receptor 1
	Zm00001d026530	2.45e-05	1.22643	up	indole-3-acetic acid-induced protein ARG7
	Zm00001d012294	5.75e-06	-1.66533	down	liguleless related sequence1
	Zm00001d048682	0.006957	-1.00368	down	scarecrow-like protein 34 isoform X1
	Zm00001d005087	6.53e-05	1.25283	up	Homeodomain-like superfamily protein
	Zm00001d017291	0.00141	1.0649	up	Phytosulfokine receptor 1
	Zm00001d034298	1.71e-10	-1.1849	down	transcription factor PHYTOCHROME INTERACTING FACTOR-LIKE 13 isoform X2
	Zm00001d040691	6.15e-13	1.38219	up	putative receptor-like protein kinase
	Zm00001d015243	2.74e-13	1.09028	up	Auxin response factor 20
	Zm00001d037015	1.31e-06	-1.90049	down	Putative MYB DNA-binding domain superfamily protein
	Zm00001d007258	1.69e-07	1.27553	up	probable carboxylesterase 18
	Zm00001d034463	4.66e-14	1.54019	up	Aux/IAA-transcription factor5
	Zm00001d038177	0.000826	1.04221	up	probable carboxylesterase 15
	Zm00001d037694	0.001018	1.24038	up	Histidine-containing phosphotransfer protein 4
	Zm00001d001780	2.13e-21	1.04652	up	CASP-like protein 1
	Zm00001d031044	1.36e-05	-2.13154	down	Transcription factor PIF4
	Zm00001d012514	4.94e-12	1.06612	up	putative inactive receptor kinase
	Zm00001d012931	4.84e-44	1.79449	up	putative protein kinase superfamily protein
	Zm00001d006285	1.9e-13	1.24121	up	SAUR52 - auxin-responsive SAUR family member
	Zm00001d042801	1.18e-05	-1.55174	down	GABA transporter 1
	Zm00001d026594	2.91e-05	1.07101	up	cytokinin response regulator 2
	Zm00001d012092	1.92e-12	-1.11086	down	histone deacetylase HDT3-like
	Zm00001d053884	3.61e-05	1.43517	up	auxin-responsive protein SAUR50
	Zm00001d046938	4.2e-07	-1.05548	down	putative leucine-rich repeat protein kinase family protein precursor
	Zm00001d034689	4.36e-05	1.47642	up	TPR-containing protein kinase
	Zm00001d013130	0.000135	-1.1641	down	Transcription factor PIF4
	Zm00001d033976	9.3e-13	1.06957	up	Aux/IAA-transcription factor4
CM17-2_VS_CM17-2GA	Zm00001d038178	3.66e-14	1.53171	up	hsr203J
	Zm00001d005813	8.92e-11	1.98236	up	Protein TIFY 10B
	Zm00001d011881	0.001819	-1.81753	down	scarecrow-like protein 3
	Zm00001d005917	2.83e-08	-1.14538	down	Ternary complex factor MIP1-like protein
	Zm00001d053004	2.99e-06	1.28081	up	auxin transporter-like protein 3
	Zm00001d029607	0.017648	-1.11152	down	protein SHORT-ROOT 2-like
	Zm00001d014614	0.012995	1.23132	up	xyloglucan endotransglycosylase homolog 1
	Zm00001d004966	0.000219	1.34897	up	BTB/POZ domain and ankyrin repeat-containing protein NH5.1
	Zm00001d043505	6.9e-05	2.3512	up	Histidine-containing phosphotransfer protein 4
	Zm00001d036638	0.008286	1.56551	up	Putative MYB DNA-binding domain superfamily protein
	Zm00001d046725	0.049203	1.09384	up	Putative D-mannose binding lectin family receptor-like protein kinase
	Zm00001d014682	0.000171	2.27889	up	auxin-responsive protein SAUR19
	Zm00001d043071	7.17e-06	-1.07966	down	putative inactive receptor kinase
	Zm00001d005087	0.002397	1.14646	up	Homeodomain-like superfamily protein
	Zm00001d042362	0.000412	-1.36567	down	leucine-rich repeat receptor protein kinase MSP1
	Zm00001d018200	4.53e-10	1.1198	up	SAUR12 - auxin-responsive SAUR family member
	Zm00001d046981	4.55e-11	1.62984	up	Putative MYB DNA-binding domain superfamily protein
	Zm00001d007258	0.00483	-1.20252	down	probable carboxylesterase 18
	Zm00001d045785	2.55e-06	1.28986	up	putative protein kinase superfamily protein precursor
	Zm00001d013187	0.000401	-1.52759	down	probable transcription factor GLK2
	Zm00001d008957	2.66e-24	1.30971	up	Indole-3-acetic acid-amido synthetase GH3.6
	Zm00001d037694	0.000848	1.69938	up	Histidine-containing phosphotransfer protein 4
	Zm00001d006027	0.000287	1.12328	up	bZIP transcription factor family protein
	Zm00001d042777	0.000158	-1.81036	down	Basic leucine zipper protein
	Zm00001d022320	2.14e-10	2.39519	up	probable carboxylesterase 18
	Zm00001d048601	0.00169	2.06957	up	GRAS transcription factor, partial
	Zm00001d042127	1.53e-08	-1.27869	down	GRAS family transcription factor containing protein
	Zm00001d053884	0.006356	1.5763	up	auxin-responsive protein SAUR50
	Zm00001d034689	0.009803	-1.25962	down	TPR-containing protein kinase
	Zm00001d035949	1.87e-06	1.31331	up	receptor-like protein kinase 1
	Zm00001d033976	1.9e-08	1.07407	up	Aux/IAA-transcription factor4

## Sheet: S10
Supplementary Table S10. DGEs involved in the diterpenoid pathway
Group	Gene	FDR	log2FC	regulated	Description
B73_VS_CM17-2	Zm00001d038695	8.6e-08	-2.57987	down	gibberellin 2-oxidase7
	Zm00001d018839	0.029408	-1.27358	down	dimethylnonatriene synthase
	Zm00001d037724	2.58e-07	-1.2851	down	gibberellin 2-beta-dioxygenase
	NewGene_5620	6.65e-14	4.8647	up	reverse transcriptase, partial
	Zm00001d024175	0.042889	-1.04485	down	gibberellin 2-beta-dioxygenase 1
	Zm00001d042611	4.32e-05	1.24448	up	gibberellin 20 oxidase 4
	Zm00001d018617	3.64e-08	-3.51343	down	gibberellin 2-oxidase12
	Zm00001d012212	1.28e-05	2.83096	up	gibberellin 20-oxidase5
	Zm00001d002999	2.09e-13	-1.71695	down	gibberellin 2-beta-dioxygenase 7
	Zm00001d017294	2.26e-06	-4.04058	down	gibberellin 2-beta-dioxygenase 6 isoform X2
	Zm00001d049957	9.18e-07	-3.96409	down	kaurene synthase6
B73_vs_B73GA_VS_CM17-2_vs_CM17-2GA	Zm00001d038695	0.041355	-1.10236	down	gibberellin 2-oxidase7
	Zm00001d024875	0.000247	-1.28695	down	Putative cytochrome P450 superfamily protein
	Zm00001d018839	0.002831	-1.39624	down	dimethylnonatriene synthase
	NewGene_5620	8.84e-12	3.64907	up	reverse transcriptase, partial
	Zm00001d012712	0.000135	2.1858	up	gibberellin 2-oxidase10
	Zm00001d042611	2.17e-07	1.29462	up	gibberellin 20 oxidase 4
	Zm00001d049957	2.55e-05	-2.70576	down	kaurene synthase6
B73GA_VS_CM17-2GA	Zm00001d024875	0.000935	-1.25144	down	Putative cytochrome P450 superfamily protein
	Zm00001d018839	0.022187	-1.58356	down	dimethylnonatriene synthase
	NewGene_5620	6.16e-11	2.25892	up	reverse transcriptase, partial
	Zm00001d012712	0.000127	2.93681	up	gibberellin 2-oxidase10
	Zm00001d042611	2.94e-05	1.3616	up	gibberellin 20 oxidase 4
	Zm00001d048865	5.85e-06	1.67102	up	9-beta-pimara-7,15-diene oxidase
	Zm00001d049957	1.05e-05	-2.15627	down	kaurene synthase6
CM17-2_VS_CM17-2GA	Zm00001d038695	0.000113	2.14098	up	gibberellin 2-oxidase7
	NewGene_5620	0.005512	-1.50763	down	reverse transcriptase, partial
	Zm00001d024175	0.000799	1.4588	up	gibberellin 2-beta-dioxygenase 1
	Zm00001d048865	0.004764	1.68285	up	9-beta-pimara-7,15-diene oxidase
	Zm00001d043411	5.28e-05	2.06848	up	gibberellin 2-beta-dioxygenase
	Zm00001d018617	3.5e-16	4.02047	up	gibberellin 2-oxidase12
	Zm00001d012212	0.001113	-2.29549	down	gibberellin 20-oxidase5
	Zm00001d002999	1.56e-25	2.09454	up	gibberellin 2-beta-dioxygenase 7
	Zm00001d017294	2.08e-06	4.03303	up	gibberellin 2-beta-dioxygenase 6 isoform X2

[truncated: 2 more sheets: S11, S12]
